# Supplementary material for: Exclusive Enteral Nutrition Orchestrates Immunological Balances as Early as Week 4 in Adult Patients of Crohn’s Disease: A Pilot, Open-Lable Study
Source: Nutrients. 2023 Dec 13;15(24):5091. doi: 10.3390/nu15245091 (PMC10745958; doi:10.3390/nu15245091)
Supplement: Supplementary file 1 [file nutrients-15-05091-s001.zip]

Archive with 1 entries (1 files):
- nutrients-2690053-supplementary.pdf
